# Supplementary material for: Statistical meta-analysis to investigate the association between the Interleukin-6 (IL-6) gene polymorphisms and cancer risk
Source: PLoS One. 2021 Mar 8;16(3):e0247055. doi: 10.1371/journal.pone.0247055 (PMC7939379; doi:10.1371/journal.pone.0247055)
Supplement: S1 Data — (XLSX) [file pone.0247055.s005.xlsx]

## Sheet: Sheet1
Author	Year	Country	Ethnicity	Analysis type	Case	Control	Cancer	Case			Control
								GG	GC	CC	GG	GC	CC
Abana et al.	2017	USA	Caucasian	Case-Control	277	711	Breast Cancer	123	122	32	232	352	120
Winchester et al.	2017	USA	Caucasian	Case-Control	625	532	Prostate Cancer	220	279	112	166	266	83
Sa-Nguanraksa et al.	2016	Thailand	Asian	Case-Control	391	79	Breast Cancer	243	9	137	55	3	20
Oduor et al.	2014	Kenya	African	Case-Control	117	88	Blood Cancer	113	4	0	88	0	0
Mandal et al.	2014	USA	Caucasian	Case-Control	164	140	Prostate Cancer	108	44	12	74	44	22
Abuli et al.	2011	Spain	Caucasian	Case-Control	1416	1424	Colon Cancer	586	635	184	593	623	172
Ognjanovic et al.	2010	USA	Mixed	Case-Control	271	539	Colon Cancer	173	74	22	357	136	43
Slattery et al.	2009	USA	Caucasian	Case-Control	750	1205	Colon Cancer	647	146	0	863	142	0
Slattery et al.	2009	USA	Caucasian	Case-Control	1839	2014	Colon Cancer	631	696	246	728	897	347
Slattery et al.	2007	USA	Caucasian	Case-Control	1579	1977	Colon Cancer	631	696	246	728	897	347
Slattery et al.	2007	USA	Caucasian	Case-Control	650	678	Breast Cancer	308	263	79	296	290	92
Gu et al.	2014	China	Asian	Case-Control	157	435	Blood Cancer	51	13	0	165	57	9
Chen et al.	2015	China	Asian	Case-Control	212	236	Prostate Cancer	131	64	17	158	67	11
Lima junior et al.	2012	Brazil	Mixed	Case-Control	345	345	Cervical Cancer	72	39	4	67	37	11
Gangwar et al.	2009	India	Asian	Case-Control	160	200	Cervical Cancer	107	36	17	142	51	7
Grimm et al.	2011	Austria	Caucasian	Case-Control	131	208	Cervical Cancer	55	51	25	85	96	27
Pu et al.	2016	China	Asian	Case-Control	360	728	Cervical Cancer	185	141	34	476	220	32
Talaat et al.	2015	Egypt	Mixed	Case-Control	100	119	Blood Cancer	86	14	0	92	26	1
Totaro et al.	2013	Italy	Caucasian	Case-Control	326	511	Neuroblastoma (NB)	176	125	25	295	184	32
Pooja et al.	2012	India	Asian	Case-Control	200	200	Breast Cancer	80	63	57	52	148	0
Attar et al.	2017	Iran	Mixed	Case-Control	100	361	Stomach Cancer	63	30	7	161	187	13
Cao et al.	2014	China	Asian	Case-Control	162	162	Stomach Cancer	72	62	28	87	59	16
Crusius et al.	2008	France	Caucasian	Case-Control	243	1138	Stomach Cancer	78	122	43	415	517	206
Deans et al.	2007	UK	Caucasian	Case-Control	197	224	Stomach Cancer	71	83	43	79	101	44
El-Omar et al.	2003	USA	Mixed	Case-Control	213	209	Stomach Cancer	88	91	34	83	98	28
Gatti et al.	2007	Brazil	Mixed	Case-Control	56	112	Stomach Cancer	42	13	1	48	53	11
Hwang (b) et al.	2003	USA	Caucasian	Case-Control	30	30	Stomach Cancer	19	9	2	22	8	0
Hwang (a) et al.	2003	USA	Asian	Case-Control	30	30	Stomach Cancer	30	0	0	30	0	0
Kamangar et al.	2006	Finland	Caucasian	Case-Control	102	152	Stomach Cancer	21	54	27	51	58	43
Pohjnen et al.	2013	Finland	Caucasian	Case-Control	56	179	Stomach Cancer	14	34	8	37	86	56
Sampaio et al.	2015	Portugal	Caucasian	Case-Control	50	50	Stomach Cancer	17	25	8	19	25	6
Xing et al.	2006	China	Asian	Case-Control	65	71	Stomach Cancer	59	4	2	56	11	2
Zhao et al.	2010	China	Asian	Case-Control	142	200	Stomach Cancer	105	37	0	198	2	0
Shi et al.	2014	China	Asian	Case-Control	518	518	Cervical Cancer	160	253	105	181	259	78
Sabrina et al.	2017	Tunisia	African	Case-Control	112	164	Cervical Cancer	81	25	6	133	25	6
D. Abbasabad et al.	2018	Iran	Mixed	Case-Control	112	250	Prostate Cancer	65	36	11	102	64	32
Zhao et al.	2018	China	Asian	Case-Control	130	50	Neuroblastoma (NB)	77	42	11	26	19	5
Dos Santos et al.	2018	Brazil	Mixed	Case-Control	52	87	Stomach Cancer	29	17	6	42	35	10
Taheri et al.	2018	Iran	Mixed	Case-Control	130	200	Prostate Cancer	39	55	36	77	87	36
Cil et al.	2014	Turkey	Caucasian	Case-Control	190	216	Thyroid Cancer	110	63	17	113	85	18
Slattery et al.	2014	USA	Mixed	Case-Control	3567	4157	Breast Cancer	2011	1100	456	2330	1225	602
Chen et al.	2013	China	Asian	Case-Control	1237	1252	Lung Cancer	81	474	682	107	515	630
Bai et al.	2013	China	Asian	Case-Control	193	210	Lung Cancer	18	89	86	16	69	125
Gaur et al.	2011	India	Caucasian	Case-Control	140	120	Oral Cancer	98	35	7	65	41	14
Giannitrapani et al.	2011	Italy	Caucasian	Case-Control	105	95	Liver Cancer	63	36	6	51	37	10
Dossus et al.	2010	Germany	Mixed	Case-Control	7937	8508	Prostate Cancer	3594	3218	1125	3832	3404	842
Cacev et al.	2010	Croatia	Caucasian	Case-Control	160	160	Colon Cancer	64	70	26	68	75	17
Hawken et al.	2010	Canada	Caucasian	Case-Control	1133	1125	Colon Cancer	381	557	195	373	539	213
Ozgen et al.	2009	Turkey	Caucasian	Case-Control	42	340	Thyroid Cancer	21	24	7	143	171	26
Moore et al.	2009	USA	Caucasian	Case-Control	957	847	Prostate Cancer	191	485	281	196	401	250
Pierce et al.	2009	USA	Caucasian	Case-Control	175	1934	Prostate Cancer	48	96	31	696	901	336
Wang et al.	2009	USA	Caucasian	Case-Control	253	280	Prostate Cancer	91	116	43	84	128	40
Zabaleta et al.	2009	USA	Caucasian	Case-Control	74	401	Prostate Cancer	19	34	21	126	163	112
Talar-Wojnarowska et al.	2009	Poland	Caucasian	Case-Control	97	50	Other Cancers	33	43	21	22	19	9
Aladzsity et al.	2009	Hungary	Caucasian	Case-Control	97	99	Blood Cancer	37	43	17	35	56	11
Falleti et al.	2009	Italy	Caucasian	Case-Control	219	236	Liver Cancer	102	98	19	102	103	31
Ognjanovic et al.	2009	USA	Mixed	Case-Control	117	221	Liver Cancer	71	23	23	103	60	58
Tsilidis et al.	2009	USA	Caucasian	Case-Control	203	367	Colon Cancer	68	93	39	113	170	73
Vasku et al.	2009	Czech Republic	Caucasian	Case-Control	100	100	Colon Cancer	32	46	22	31	47	22
Cherel et al.	2009	France	Caucasian	Case-Control	293	82	Breast Cancer	102	131	60	29	58	25
DeMichele et al.	2009	USA	Caucasian	Case-Control	339	100	Breast Cancer	125	146	57	102	140	55
Andrie et al.	2009	Greece	Caucasian	Case-Control	81	81	Blood Cancer	55	23	3	47	30	4
Kesarwani et al.	2008	India	Asian	Case-Control	200	200	Prostate Cancer	103	83	14	102	88	10
Vairaktaris et al.	2008	Greece	Caucasian	Case-Control	162	156	Oral Cancer	90	60	6	42	102	18
Colakogullari et al.	2008	Turkey	Caucasian	Case-Control	44	58	Lung Cancer	10	29	5	27	22	9
Upadhyay et al.	2008	India	Asian	Case-Control	168	201	Liver Cancer	135	28	5	131	64	6
Kury et al.	2008	France	Caucasian	Case-Control	1023	1121	Colon Cancer	363	489	171	435	504	182
Wilkening et al.	2008	Germany	Caucasian	Case-Control	303	580	Colon Cancer	79	163	61	162	297	121
Ennas et al.	2008	Italy	Caucasian	Case-Control	39	112	Blood Cancer	17	16	6	64	43	5
Duch et al.	2007	Brazil	Mixed	Case-Control	52	60	Blood Cancer	28	22	2	35	23	2
Vishnoi et al.	2007	India	Asian	Case-Control	124	200	Liver Cancer	97	25	2	153	44	3
Gonullu et al.	2007	Turkey	Caucasian	Case-Control	38	24	Breast Cancer	15	17	6	14	3	7
Vogel et al.	2007	Denmark	Caucasian	Case-Control	361	361	Breast Cancer	108	167	86	98	177	86
Nearman et al.	2007	USA	Caucasian	Case-Control	28	362	Blood Cancer	4	15	9	40	141	181
Michaud et al.	2006	USA	Caucasian	Case-Control	484	613	Prostate Cancer	170	223	91	230	293	90
Vairaktaris et al.	2006	Greece	Caucasian	Case-Control	162	156	Oral Cancer	42	102	18	90	60	6
Cozen et al.	2006	USA	Caucasian	Case-Control	146	125	Blood Cancer	85	55	6	75	46	4
Gunter et al.	2006	USA	Caucasian	Case-Control	204	190	Colon Cancer	79	90	35	83	81	26
Theodoropoulos et al.	2006	Greece	Caucasian	Case-Control	222	200	Colon Cancer	111	76	35	64	86	50
Noguetra et al.	2006	Brazil	Mixed	Case-Control	56	253	Cervical Cancer	24	32	0	148	102	3
Balasubramanian et al.	2006	UK	Caucasian	Case-Control	497	490	Breast Cancer	170	244	83	168	235	87
Gonzalez-Zuloeta et al.	2006	Netherland	Caucasian	Case-Control	171	3651	Breast Cancer	55	86	30	1341	1819	662
Lan et al.	2006	USA	Caucasian	Case-Control	510	590	Blood Cancer	211	231	68	241	264	85
Campa et al.	2005	France	Caucasian	Case-Control	1995	1982	Lung Cancer	629	954	412	615	993	374
Seifart et al.	2005	Germany	Caucasian	Case-Control	182	243	Lung Cancer	74	82	26	90	107	46
Migita et al.	2005	Japan	Asian	Case-Control	48	188	Liver Cancer	48	0	0	188	0	0
Hefler et al.	2005	Austria	Caucasian	Case-Control	269	227	Breast Cancer	78	139	52	91	105	31
Snoussi et al.	2005	Tunisia	African	Case-Control	305	200	Breast Cancer	199	98	8	150	46	4
Leibovici et al.	2005	USA	Caucasian	Case-Control	444	443	Prostate Cancer	200	134	110	250	125	68
Festa et al.	2005	Sweden	Caucasian	Case-Control	241	260	Skin Cancer	57	126	58	62	130	68
Cordano et al.	2005	UK	Caucasian	Case-Control	408	349	Blood Cancer	134	197	77	106	184	59
Sun et al.	2004	USA	Caucasian	Case-Control	1337	753	Prostate Cancer	350	667	328	205	389	167
Bushley et al.	2004	USA	Mixed	Case-Control	182	218	Other Cancers	5	34	143	9	46	163
Campa et al.	2004	France	Caucasian	Case-Control	243	207	Lung Cancer	64	111	68	55	105	47
Smith et al.	2004	UK	Caucasian	Case-Control	144	224	Breast Cancer	57	67	20	79	101	44
Zhang et al.	2004	China	Caucasian	Case-Control	241	260	Skin Cancer	57	126	58	62	130	68
Howell et al.	2003	UK	Caucasian	Case-Control	161	224	Skin Cancer	48	79	34	79	101	44
Landi et al.	2003	France	Caucasian	Case-Control	361	311	Colon Cancer	133	180	48	145	133	33
Zheng et al.	2000	Sweden	Caucasian	Case-Control	73	128	Skin Cancer	22	36	15	33	69	26
Shuwei Wang et al.	2018	China	Asian	Case-Control	186	200	Colon Cancer	98	73	15	108	83	9
Rothman et al.	2006	USA	Caucasian	Case-Control	3066	3499	Blood Cancer	1097	1470	499	1277	1658	564
Basturk et al.	2005	Turkey	Caucasian	Case-Control	25	49	Other Cancers	15	10	0	27	13	9
Mazur et al.	2005	Poland	Caucasian	Case-Control	54	50	Blood Cancer	11	31	12	16	28	6
