# Supplementary material for: Statistical meta-analysis to investigate the association between the Interleukin-6 (IL-6) gene polymorphisms and cancer risk
Source: PLoS One. 2021 Mar 8;16(3):e0247055. doi: 10.1371/journal.pone.0247055 (PMC7939379; doi:10.1371/journal.pone.0247055)
Supplement: S3 Data — (XLSX) [file pone.0247055.s007.xlsx]

## Sheet: Sheet1
Author	Year	Country	Ethnicity	Analysis type	Case	Control	Cancer Disease	Case			Control
								GG	GA	AA	GG	GA	AA
Huang et al.	2018	USA	Caucasian	Case-Control	135	269	Colon Cancer	46	71	17	79	123	52
Zidi et al.	2017	Tunisia	African	Case-Control	112	164	Cervical Cancer	74	34	4	116	33	15
Sa-Nguanraksa et al.	2016	Thailand	Asian	Case-Control	391	79	Breast Cancer	376	11	1	76	3	0
Leng et al.	2016	USA	Caucasian	Case-Control	242	336	Other Cancers	73	121	48	131	151	54
Castro et al.	2009	Sweden	Caucasian	Case-Control	973	1763	Cervical Cancer	301	473	180	504	841	370
Dos Santos et al.	2018	Brazil	Mixed	Case-Control	52	87	Stomach Cancer	27	20	5	42	39	6
Gu et al.	2014	China	Asian	Case-Control	93	204	Blood Cancer	83	10	0	198	6	0
Pierce et al.	2009	USA	Caucasian	Case-Control	175	1934	Prostate Cancer	91	70	14	944	804	186
Tsilidis et al.	2009	USA	Caucasian	Case-Control	203	367	Colon Cancer	70	96	37	120	179	68
Vasku et al.	2009	Czech Republic	Caucasian	Case-Control	100	100	Colon Cancer	31	46	23	33	47	20
DeMichele et al.	2009	USA	Caucasian	Case-Control	339	100	Breast Cancer	133	145	61	39	43	18
Snoussi et al.	2005	Tunisia	African	Case-Control	305	200	Breast Cancer	197	99	9	150	46	4
Festa et al.	2005	Sweden	Caucasian	Case-Control	241	260	Other Cancers	59	112	70	68	123	69
Winchester et al.	2017	USA	Caucasian	Case-Control	625	532	Prostate Cancer	228	286	101	176	269	74
Hwang et al.	2003	USA	Caucasian	Case-Control	30	30	Stomach Cancer	20	8	2	22	8	0
Rothman et al.	2006	USA	Caucasian	Case-Control	2658	3068	Blood Cancer	998	1243	417	1151	1423	494
